# Supplementary material for: Facile Obtainment of Fluorescent PEG Hydrogels Bearing Pyrene Groups by Frontal Polymerization
Source: Polymers (Basel). 2023 Mar 28;15(7):1687. doi: 10.3390/polym15071687 (PMC10097409; doi:10.3390/polym15071687)
Supplement: Supplementary file 1 [file polymers-15-01687-s001.zip]

Archive with 1 entries (1 files):
- polymers-2267297-supplementary.pdf
